# Supplementary material for: Defensive changes in maize leaves induced by feeding of Mediterranean corn borer larvae
Source: BMC Plant Biol. 2017 Feb 15;17:44. doi: 10.1186/s12870-017-0991-9 (PMC5312564; doi:10.1186/s12870-017-0991-9)
Supplement: Additional file 2:﻿ — Bioassays raw data. (XLSX 33 kb) [file 12870_2017_991_MOESM2_ESM.xlsx]

## Sheet: Larval weights
				Larval Weights
Larvae	Genotype	Treatment	Rep	Initial weight (2 dat)	6 dat	8 dat	10 dat	13 dat	15 dat
1	EP39	T1	1	0.0004	dead	dead	dead	dead	dead
2	EP39	T1	1	0.0007	0.0016	0.0028	0.0041	0.0047	0.0056
3	EP39	T1	1	0.001	0.002	0.0022	0.0033	0.0035	0.0052
4	EP39	T1	1	0.0011	0.0016	dead	dead	dead	dead
5	EP39	T1	1	0.0006	0.0027	0.0023	0.0035	0.0054	0.0066
6	EP39	T1	1	0.0007	0.0042	dead	dead	dead	dead
7	EP39	T1	1	0.0005	0.0027	dead	dead	dead	dead
8	EP39	T1	1	0.0007	dead	dead	dead	dead	dead
9	EP39	T1	1	0.0016	0.0019	0.0028	0.0033	0.0049	0.0071
10	EP39	T1	1	0.0005	0.0013	dead	dead	dead	dead
11	EP39	T1	1	0.0009	0.0015	0.0025	0.004	0.0047	0.005
12	EP39	T1	1	0.0007	0.0015	0.0026	0.0052	0.0052	0.0074
13	EP39	T1	1	0.0012	0.003	0.0034	0.0044	0.0059	0.0068
14	EP39	T1	1	0.0029	0.0043	0.0066	0.0084	0.0083	0.0097
15	EP39	T1	1	0.0012	0.0026	dead	dead	dead	dead
16	EP39	T1	1	0.0011	0.0012	0.0019	0.0029	0.004	0.0053
17	EP39	T1	1	0.0007	0.0012	0.0027	0.0045	0.0042	0.0048
18	EP39	T1	1	0.0011	dead	dead	dead	dead	dead
19	EP39	T1	1	0.0009	0.002	0.0025	0.003	0.0043	0.0059
20	EP39	T1	1	0	0.0014	0.0009	0.0013	0.0015	0.0024
1	EP42	T1	1	0.0011	0.0026	0.0037	0.0025	dead	dead
2	EP42	T1	1	0.0008	dead	dead	dead	dead	dead
3	EP42	T1	1	0.0009	dead	dead	dead	dead	dead
4	EP42	T1	1	0.0013	0.0016	0.0017	0.0028	0.0047	0.0095
5	EP42	T1	1	0.0012	dead	dead	dead	dead	dead
6	EP42	T1	1	0.0005	dead	dead	dead	dead	dead
7	EP42	T1	1	0.0013	0.0023	0.0033	0.0035	0.0058	0.0074
8	EP42	T1	1	0.0011	0.0015	dead	dead	dead	dead
9	EP42	T1	1	0.0014	0.0022	0.0026	0.0023	0.0048	dead
10	EP42	T1	1	0.0014	dead	dead	dead	dead	dead
11	EP42	T1	1	0.0021	dead	dead	dead	dead	dead
12	EP42	T1	1	0.0008	0.0016	0.0013	0.0019	0.0042	0.0053
13	EP42	T1	1	0.0014	dead	dead	dead	dead	dead
14	EP42	T1	1	0.001	0.0015	dead	dead	dead	dead
15	EP42	T1	1	0.0015	0.0022	0.0027	0.0026	0.0043	0.0059
16	EP42	T1	1	0.0007	0.0017	0.0019	0.0022	0.0049	0.0058
17	EP42	T1	1	0.0021	0.0023	missing	missing	missing	missing
18	EP42	T1	1	0.0013	0.0019	0.0026	0.0025	0.0054	0.0085
19	EP42	T1	1	0.0007	0.0009	0.0006	0.0007	dead	dead
20	EP42	T1	1	0.0022	0.0026	0.0032	0.0034	0.0044	0.004
1	EP39	T2	1	0.0006	0.0008	0.0014	0.0021	0.0025	0.0056
2	EP39	T2	1	0.001	0.003	dead	dead	dead	dead
3	EP39	T2	1	0.001	0.002	0.0023	0.0032	0.0049	0.0057
4	EP39	T2	1	0.0015	0.0029	0.0034	0.0047	0.0076	0.0124
5	EP39	T2	1	0.0014	0.0045	0.0047	0.0041	0.0087	0.012
6	EP39	T2	1	0.002	0.0022	0.0022	0.0047	0.0067	0.0062
7	EP39	T2	1	0.0019	0.0025	0.0019	dead	dead	dead
8	EP39	T2	1	0.001	0.0023	0.0022	0.0024	0.0033	0.0028
9	EP39	T2	1	0.001	dead	dead	dead	dead	dead
10	EP39	T2	1	0.0005	0.0013	0.0013	dead	dead	dead
11	EP39	T2	1	0.0008	0.0015	0.0016	0.0022	0.0039	0.0041
12	EP39	T2	1	0.0019	0.0025	0.0033	0.002	0.005	0.005
13	EP39	T2	1	0.0011	0.0034	0.0042	0.0049	0.0071	0.0075
14	EP39	T2	1	0.0022	dead	dead	dead	dead	dead
15	EP39	T2	1	0.0008	0.0011	0.0016	0.0021	0.0031	0.004
16	EP39	T2	1	0.0018	0.0022	0.0026	0.0028	0.0035	0.0044
17	EP39	T2	1	0.0013	0.0028	0.0026	0.0025	0.0037	0.0031
18	EP39	T2	1	0.0006	0.0013	0.0018	0.003	0.0046	0.0046
19	EP39	T2	1	0.0006	0.0012	0.0013	0.0017	0.0024	dead
20	EP39	T2	1	0.002	0.0035	0.0044	0.0054	0.0082	0.0101
1	EP42	T2	1	0.0026	dead	dead	dead	dead	dead
2	EP42	T2	1	0.0007	0.0011	0.0014	dead	dead	dead
3	EP42	T2	1	0.0012	dead	dead	dead	dead	dead
4	EP42	T2	1	0.0006	dead	dead	dead	dead	dead
5	EP42	T2	1	0.0014	0.0009	dead	dead	dead	dead
6	EP42	T2	1	0.0015	dead	dead	dead	dead	dead
7	EP42	T2	1	0.0013	0.0014	0.0016	dead	dead	dead
8	EP42	T2	1	0.0031	0.0034	0.0041	dead	dead	dead
9	EP42	T2	1	0.0033	0.0036	0.0044	0.0042	0.0078	0.0092
10	EP42	T2	1	0.0056	0.0037	dead	dead	dead	dead
11	EP42	T2	1	0.0028	0.0023	dead	dead	dead	dead
12	EP42	T2	1	0.001	dead	dead	dead	dead	dead
13	EP42	T2	1	0.0019	0.0042	0.0045	0.0047	0.0071	0.0068
14	EP42	T2	1	0.0011	0.0015	0.0016	dead	dead	dead
15	EP42	T2	1	0.0007	0.001	0.0009	0.0009	0.0012	dead
16	EP42	T2	1	0.0011	0.0038	0.0032	0.0038	0.006	0.006
17	EP42	T2	1	0.0005	0.0012	0.0014	0.002	0.0032	0.0042
18	EP42	T2	1	0.0008	dead	dead	dead	dead	dead
19	EP42	T2	1	0.0016	dead	dead	dead	dead	dead
20	EP42	T2	1	0.0007	dead	dead	dead	dead	dead
1	EP39	T3	1	0.0015	dead	dead	dead	dead	dead
2	EP39	T3	1	0.0016	dead	dead	dead	dead	dead
3	EP39	T3	1	0.0021	dead	dead	dead	dead	dead
4	EP39	T3	1	0.0009	dead	dead	dead	dead	dead
5	EP39	T3	1	0.0023	0.0042	0.0043	0.0041	0.0051	0.0071
6	EP39	T3	1	0.0016	0.0018	0.0024	0.0022	0.004	0.0053
7	EP39	T3	1	0.0015	0.003	0.0034	0.003	0.0028	dead
8	EP39	T3	1	0.0009	0.0021	0.0041	0.0037	0.0069	0.012
9	EP39	T3	1	0.0007	0.002	0.0023	0.0023	0.0035	0.0042
10	EP39	T3	1	0.001	dead	dead	dead	dead	dead
11	EP39	T3	1	0.0018	0.0018	0.0024	0.0024	0.0026	0.0035
12	EP39	T3	1	0.0011	dead	dead	dead	dead	dead
13	EP39	T3	1	0.0005	0.0008	0.001	0.0009	0.0012	0.001
14	EP39	T3	1	0.0008	0.0036	0.0031	0.0031	0.0069	0.0079
15	EP39	T3	1	0.003	0.0064	0.0074	0.0072	0.0137	0.0186
16	EP39	T3	1	0.0026	0.0074	0.0059	0.0049	0.008	0.0101
17	EP39	T3	1	0.0014	dead	dead	dead	dead	dead
18	EP39	T3	1	0.0004	0.0015	0.0015	0.0015	0.0023	0.0035
19	EP39	T3	1	0.0016	dead	dead	dead	dead	dead
20	EP39	T3	1	0.001	0.0029	0.0025	dead	dead	dead
1	EP42	T3	1	0.0004	dead	dead	dead	dead	dead
2	EP42	T3	1	0.0013	dead	dead	dead	dead	dead
3	EP42	T3	1	0.0012	0.0015	0.0025	0.0028	0.0038	0.0119
4	EP42	T3	1	0.0029	0.0046	0.0053	0.0066	0.0123	0.0166
5	EP42	T3	1	0.0019	dead	dead	dead	dead	dead
6	EP42	T3	1	0.0018	dead	dead	dead	dead	dead
7	EP42	T3	1	0.0018	0.0024	0.0042	0.004	0.0045	0.0062
8	EP42	T3	1	0.0019	0.0038	0.005	0.004	0.0045	0.0065
9	EP42	T3	1	0.001	0.0033	0.0035	0.0038	0.0062	0.0068
10	EP42	T3	1	0.0006	0.0021	0.0015	0.0016	dead	dead
11	EP42	T3	1	0.0013	0.0055	0.0044	0.0052	0.0055	0.006
12	EP42	T3	1	0.0014	0.0031	0.0051	0.0061	0.0082	dead
13	EP42	T3	1	0.0008	0.0015	0.0021	0.0028	0.0048	0.0062
14	EP42	T3	1	0.0006	dead	dead	dead	dead	dead
15	EP42	T3	1	0.0007	0.0014	0.0017	0.0025	0.004	0.0064
16	EP42	T3	1	0.0015	0.003	0.0031	0.0038	0.0055	0.0053
17	EP42	T3	1	0.0001	0.004	0.004	0.0059	0.0095	0.0107
18	EP42	T3	1	0.0014	0.0037	0.0064	0.0087	0.0107	0.0112
19	EP42	T3	1	0.0008	0.0017	0.0029	0.0037	0.0061	0.0075
20	EP42	T3	1	0.0006	0.004	missing	missing	missing	missing
1	EP39	T4	1	0.0006	0.0017	0.0042	0.0045	0.0056	0.007
2	EP39	T4	1	0.0007	0.0019	0.0037	0.0038	0.0046	0.006
3	EP39	T4	1	0.0011	0.0024	0.0032	0.0042	0.0038	0.0053
4	EP39	T4	1	0.0007	0.001	dead	dead	dead	dead
5	EP39	T4	1	0.0004	0.0013	0.0007	dead	dead	dead
6	EP39	T4	1	0.0012	0.0021	0.0035	0.003	0.0036	0.0054
7	EP39	T4	1	0.0006	0.0018	0.0044	0.005	0.0069	0.0125
8	EP39	T4	1	0.0037	0.0033	0.0067	0.0063	0.0077	0.0104
9	EP39	T4	1	0.0008	0.0016	0.0016	0.0016	0.001	dead
10	EP39	T4	1	0.0009	0.0014	0.0024	0.003	0.0015	dead
11	EP39	T4	1	0.0004	0.0018	0.002	0.0019	0.0025	0.0067
12	EP39	T4	1	0.0006	0.0019	dead	dead	dead	dead
13	EP39	T4	1	0.0025	0.0036	0.0042	0.0041	0.0036	0.0033
14	EP39	T4	1	0.0017	0.0021	0.0038	0.0046	0.0054	0.0068
15	EP39	T4	1	0.002	0.0021	0.0021	0.0022	dead	dead
16	EP39	T4	1	0.0011	0.001	dead	dead	dead	dead
17	EP39	T4	1	0.0011	0.0013	0.0007	dead	dead	dead
18	EP39	T4	1	0.0011	0.0021	0.0029	0.0031	dead	dead
19	EP39	T4	1	0.0019	0.0037	0.0049	0.0042	dead	dead
20	EP39	T4	1	0.0012	0.0015	0.0017	0.0019	0.0029	0.0059
1	EP42	T4	1	0.0024	0.0036	0.0037	0.0048	0.0078	0.0113
2	EP42	T4	1	0.0019	dead	dead	dead	dead	dead
3	EP42	T4	1	0.002	dead	dead	dead	dead	dead
4	EP42	T4	1	0.0026	0.0032	0.0042	0.0044	dead	dead
5	EP42	T4	1	0.0024	0.0046	0.0066	0.0078	0.0145	0.0319
6	EP42	T4	1	0.0026	0.0036	dead	dead	dead	dead
7	EP42	T4	1	0.0013	0.002	0.0033	0.0033	0.0086	0.012
8	EP42	T4	1	0.0014	dead	dead	dead	dead	dead
9	EP42	T4	1	0.0027	0.0051	0.0066	0.0072	0.0097	0.0134
10	EP42	T4	1	0.0051	0.0074	0.0081	0.0083	0.0084	0.0085
11	EP42	T4	1	0.0017	0.0044	0.0059	0.0075	0.0124	0.0161
12	EP42	T4	1	0.0016	0.0026	0.0028	0.0044	0.0068	0.0162
13	EP42	T4	1	0.0003	0.0005	0.0008	0.0008	0.0009	0.0013
14	EP42	T4	1	0.0015	0.0013	0.0022	0.0023	0.0026	0.0032
15	EP42	T4	1	0.0022	0.0022	0.0024	0.0036	0.0032	0.0044
16	EP42	T4	1	0.0012	0.0017	0.0028	0.0025	0.0056	0.0067
17	EP42	T4	1	0.0009	0.0012	0.0013	0.0023	0.0029	0.0037
18	EP42	T4	1	0.0007	0.002	0.0016	0.0027	0.0041	0.0054
19	EP42	T4	1	0.0012	0.0014	0.0021	0.0023	0.0041	0.0038
20	EP42	T4	1	0.0007	0.0011	0.0011	0.0017	0.0026	0.0033
1	EP39	T5	1	0.0027	0.0074	0.0093	0.011	0.0246	0.0368
2	EP39	T5	1	0.0012	0.0033	0.0041	0.0072	0.0199	0.0251
3	EP39	T5	1	0.0011	0.0021	0.0024	0.0051	0.0125	0.0149
4	EP39	T5	1	0.0012	0.0029	0.0032	0.0057	0.0134	0.0148
5	EP39	T5	1	0.001	0.0021	0.0013	0.0021	dead	dead
6	EP39	T5	1	0.0009	0.0024	0.0035	0.0061	0.0145	0.0233
7	EP39	T5	1	0.0019	0.0034	0.0045	0.0053	0.008	0.0178
8	EP39	T5	1	0.0012	0.0019	0.0024	0.0051	0.0102	0.0211
9	EP39	T5	1	0.0009	0.0014	dead	dead	dead	dead
10	EP39	T5	1	0.0008	0.0028	0.0037	0.0084	0.0121	0.012
11	EP39	T5	1	0.001	0.0013	dead	dead	dead	dead
12	EP39	T5	1	0.0015	0.0014	0.0017	dead	dead	dead
13	EP39	T5	1	0.0016	0.0038	0.0048	dead	dead	dead
14	EP39	T5	1	0.001	0.0025	0.0029	0.0052	0.0158	0.0238
15	EP39	T5	1	0.0004	0.001	0.001	0.0019	0.0063	0.0084
16	EP39	T5	1	0.0013	0.0038	0.0041	0.0044	0.0085	0.015
17	EP39	T5	1	0.0011	0.0032	0.0051	0.0052	0.0108	0.0139
18	EP39	T5	1	0.0007	dead	dead	dead	dead	dead
19	EP39	T5	1	0.0014	0.0045	0.0057	0.0074	0.014	0.0216
20	EP39	T5	1	0.0003	missing	missing	missing	missing	missing
1	EP42	T5	1	0.002	0.0026	0.0023	0.0024	0.0051	0.0078
2	EP42	T5	1	0.0014	0.002	0.0027	0.0034	0.0096	0.0108
3	EP42	T5	1	0.0009	0.0015	0.0015	0.0018	0.0037	0.0071
4	EP42	T5	1	0.0011	dead	dead	dead	dead	dead
5	EP42	T5	1	0.0031	dead	dead	dead	dead	dead
6	EP42	T5	1	0.0012	0.002	0.0024	0.0037	0.0135	0.0203
7	EP42	T5	1	0.0012	0.0017	0.0014	0.0015	0.003	0.005
8	EP42	T5	1	0.0018	0.002	0.0026	0.003	0.0047	0.0078
9	EP42	T5	1	0.0019	0.0028	0.0025	dead	dead	dead
10	EP42	T5	1	0.0012	dead	dead	dead	dead	dead
11	EP42	T5	1	0.0008	0.0018	0.0026	0.0035	dead	dead
12	EP42	T5	1	0.0015	dead	dead	dead	dead	dead
13	EP42	T5	1	0.0018	0.0027	0.003	0.0044	0.0072	0.0144
14	EP42	T5	1	0.001	0.0013	0.0032	0.0027	0.0054	0.0107
15	EP42	T5	1	0.001	0.0011	0.0018	0.0022	0.0053	0.0101
16	EP42	T5	1	0.0011	0.0013	0.0021	0.0034	0.0149	0.023
17	EP42	T5	1	0.0017	0.0016	0.0035	0.005	0.0124	0.0215
18	EP42	T5	1	0.0013	dead	dead	dead	dead	dead
19	EP42	T5	1	0.0013	0.0018	0.0032	dead	dead	dead
20	EP42	T5	1	0.001	dead	dead	dead	dead	dead
21	EP39	T1	2	0.0026	0.004	0.0059	0.0099	0.0144	0.0177
22	EP39	T1	2	0.0035	0.0064	missing	missing	missing	missing
23	EP39	T1	2	0.0049	0.0083	0.0088	0.0126	0.0158	0.0179
24	EP39	T1	2	0.0028	0.0044	0.0043	0.0028	dead	dead
25	EP39	T1	2	0.0034	dead	dead	dead	dead	dead
26	EP39	T1	2	0.0043	0.0049	0.0056	0.0079	0.0091	0.0082
27	EP39	T1	2	0.0026	0.0038	dead	dead	dead	dead
28	EP39	T1	2	0.0043	0.0067	0.0096	0.0145	0.0171	0.0218
29	EP39	T1	2	0.0042	0.005	0.0073	0.0086	0.0132	0.013
30	EP39	T1	2	0.0016	0.0019	0.0032	0.0038	0.0082	0.0084
31	EP39	T1	2	0.0054	0.0062	0.0062	0.008	0.0064	0.006
32	EP39	T1	2	0.0027	0.0039	0.0035	dead	dead	dead
33	EP39	T1	2	0.0039	dead	dead	dead	dead	dead
34	EP39	T1	2	0.0017	0.0012	0.0021	0.0039	0.0041	0.004
35	EP39	T1	2	0.0019	dead	dead	dead	dead	dead
36	EP39	T1	2	0.0012	0.0025	0.0038	0.0053	0.0045	0.0101
37	EP39	T1	2	0.008	0.0104	0.011	0.0135	0.0142	0.0166
38	EP39	T1	2	0.0037	dead	dead	dead	dead	dead
39	EP39	T1	2	0.0052	dead	dead	dead	dead	dead
40	EP39	T1	2	0.0048	0.0073	0.0083	0.0108	0.009	dead
21	EP42	T1	2	0.0062	0.0061	0.0056	dead	dead	dead
22	EP42	T1	2	0.0043	dead	dead	dead	dead	dead
23	EP42	T1	2	0.002	0.003	0.0035	0.0038	0.0057	0.006
24	EP42	T1	2	0.0022	0.0051	0.0055	0.0074	0.0112	0.0191
25	EP42	T1	2	0.0026	0.0038	0.0043	0.0049	0.0081	0.0094
26	EP42	T1	2	0.0035	0.0049	0.0049	0.0055	0.0056	0.0065
27	EP42	T1	2	0.0058	0.0075	0.0075	0.0085	0.0106	0.0139
28	EP42	T1	2	0.004	0.005	dead	dead	dead	dead
29	EP42	T1	2	0.0042	0.0066	0.0068	0.0081	0.0112	0.0132
30	EP42	T1	2	0.0028	0.0041	dead	dead	dead	dead
31	EP42	T1	2	0.0029	0.0041	0.0033	0.0032	0.0046	0.0046
32	EP42	T1	2	0.0021	dead	dead	dead	dead	dead
33	EP42	T1	2	0.0037	dead	dead	dead	dead	dead
34	EP42	T1	2	0.0025	dead	dead	dead	dead	dead
35	EP42	T1	2	0.0037	0.0038	0.0034	dead	dead	dead
36	EP42	T1	2	0.0037	0.0068	0.0076	0.0083	0.0115	0.0161
37	EP42	T1	2	0.0026	dead	dead	dead	dead	dead
38	EP42	T1	2	0.0047	0.0063	0.0061	0.0067	0.0049	dead
39	EP42	T1	2	0.0025	0.0046	0.004	0.0041	0.0037	dead
40	EP42	T1	2	0.0024	dead	dead	dead	dead	dead
21	EP39	T2	2	0.0021	0.0028	dead	dead	dead	dead
22	EP39	T2	2	0.0019	0.002	dead	dead	dead	dead
23	EP39	T2	2	0.0023	0.0033	0.0038	0.0066	0.01	0.0154
24	EP39	T2	2	0.0016	0.003	0.0033	0.0042	0.0116	0.0213
25	EP39	T2	2	0.0025	dead	dead	dead	dead	dead
26	EP39	T2	2	0.0025	dead	dead	dead	dead	dead
27	EP39	T2	2	0.0025	dead	dead	dead	dead	dead
28	EP39	T2	2	0.0033	0.0053	0.0044	dead	dead	dead
29	EP39	T2	2	0.0023	0.004	0.0039	0.0059	0.0113	0.0145
30	EP39	T2	2	0.002	0.0027	0.0022	0.0053	0.01	0.0091
31	EP39	T2	2	0.0024	0.0024	dead	dead	dead	dead
32	EP39	T2	2	0.0017	0.0042	0.0039	0.0049	0.0096	0.0136
33	EP39	T2	2	0.0022	dead	dead	dead	dead	dead
34	EP39	T2	2	0.0037	0.0065	0.0058	0.0099	0.0157	0.0182
35	EP39	T2	2	0.002	0.0025	0.0027	0.0031	0.004	0.0042
36	EP39	T2	2	0.002	dead	dead	dead	dead	dead
37	EP39	T2	2	0.0021	dead	dead	dead	dead	dead
38	EP39	T2	2	0.0014	dead	dead	dead	dead	dead
39	EP39	T2	2	0.002	0.0021	dead	dead	dead	dead
40	EP39	T2	2	0.0011	0.0014	0.0025	0.0037	0.0052	0.005
21	EP42	T2	2	0.0013	dead	dead	dead	dead	dead
22	EP42	T2	2	0.0017	0.003	0.0038	0.0032	0.0052	0.0058
23	EP42	T2	2	0.002	0.0028	0.0037	dead	dead	dead
24	EP42	T2	2	0.0053	0.0082	0.0092	0.0098	0.0054	dead
25	EP42	T2	2	0.0014	0.003	0.0034	0.0035	0.0036	0.0044
26	EP42	T2	2	0.002	0.0042	0.0041	0.0041	0.0059	0.0086
27	EP42	T2	2	0.0016	dead	dead	dead	dead	dead
28	EP42	T2	2	0.0017	0.0026	0.0031	0.0033	0.0064	0.0071
29	EP42	T2	2	0.0016	0.0016	dead	dead	dead	dead
30	EP42	T2	2	0.0024	dead	dead	dead	dead	dead
31	EP42	T2	2	0.002	0.0028	0.0033	0.0036	0.0064	0.0072
32	EP42	T2	2	0.0016	0.0011	dead	dead	dead	dead
33	EP42	T2	2	0.002	dead	dead	dead	dead	dead
34	EP42	T2	2	0.002	0.0033	0.0036	0.0037	0.0067	0.0072
35	EP42	T2	2	0.0014	0.0034	0.0035	0.0024	0.0041	0.0035
36	EP42	T2	2	0.0043	dead	dead	dead	dead	dead
37	EP42	T2	2	0.0018	0.0035	0.0046	0.0043	0.0059	0.008
38	EP42	T2	2	0.0022	0.0027	0.0036	0.0049	0.0067	dead
39	EP42	T2	2	0.0018	0.0041	0.0056	0.0056	0.0102	0.01
40	EP42	T2	2	0.0015	0.0025	0.0032	0.0028	0.0043	0.0068
21	EP39	T3	2	0.0013	0.0024	dead	dead	dead	dead
22	EP39	T3	2	0.0011	0.0006	0.0003	dead	dead	dead
23	EP39	T3	2	0.0007	0.0024	0.0061	0.007	0.0139	0.0229
24	EP39	T3	2	0.0011	0.0022	missing	missing	missing	missing
25	EP39	T3	2	0.0014	0.0015	0.0027	0.0029	0.0067	0.0106
26	EP39	T3	2	0.0015	0.0012	dead	dead	dead	dead
27	EP39	T3	2	0.0011	0.0013	0.0028	0.0028	0.0042	0.0078
28	EP39	T3	2	0.0011	0.0017	0.0028	0.0031	0.0044	0.0061
29	EP39	T3	2	0.0013	0.002	0.0019	0.0021	0.0042	0.005
30	EP39	T3	2	0.0013	0.006	0.0065	0.0066	0.0124	0.0133
31	EP39	T3	2	0.0013	dead	dead	dead	dead	dead
32	EP39	T3	2	0.0016	dead	dead	dead	dead	dead
33	EP39	T3	2	0.0009	0.0011	0.001	0.0014	dead	dead
34	EP39	T3	2	0.0009	0.0026	0.0035	0.0038	0.0046	0.0098
35	EP39	T3	2	0.0016	0.0019	0.0022	0.004	0.006	0.0138
36	EP39	T3	2	0.0014	dead	dead	dead	dead	dead
37	EP39	T3	2	0.0011	0.0026	0.0033	0.0072	0.0144	0.0195
38	EP39	T3	2	0.0017	dead	dead	dead	dead	dead
39	EP39	T3	2	0.0009	dead	dead	dead	dead	dead
40	EP39	T3	2	0.001	0.0018	0.0042	0.0046	0.0134	0.0244
21	EP42	T3	2	0.0013	0.002	0.0029	0.0031	0.0043	0.0049
22	EP42	T3	2	0.0012	dead	dead	dead	dead	dead
23	EP42	T3	2	0.0014	0.0036	0.0042	0.0073	0.0108	0.0119
24	EP42	T3	2	0.0011	0.0026	0.0041	dead	dead	dead
25	EP42	T3	2	0.0014	0.0015	0.0016	dead	dead	dead
26	EP42	T3	2	0.0011	0.0025	0.0036	0.0062	0.008	0.0117
27	EP42	T3	2	0.0009	0.0021	dead	dead	dead	dead
28	EP42	T3	2	0.0015	0.0023	0.0043	0.0052	0.0033	dead
29	EP42	T3	2	0.0017	0.0019	0.0055	0.0067	0.0115	0.0121
30	EP42	T3	2	0.0007	0	dead	dead	dead	dead
31	EP42	T3	2	0.0013	0.001	0.0022	0.0032	0.0058	0.0148
32	EP42	T3	2	0.0011	dead	dead	dead	dead	dead
33	EP42	T3	2	0.0007	dead	dead	dead	dead	dead
34	EP42	T3	2	0.0013	0.0029	0.0044	0.0088	0.0131	0.0159
35	EP42	T3	2	0.001	0.0021	0.0043	0.006	0.0078	0.0118
36	EP42	T3	2	0.0013	0.002	0.0023	dead	dead	dead
37	EP42	T3	2	0.001	0.0012	0.0017	dead	dead	dead
38	EP42	T3	2	0.0011	0.0043	0.0053	0.0061	0.0105	0.0133
39	EP42	T3	2	0.0007	0.0017	0.0044	0.0041	0.0075	0.0074
40	EP42	T3	2	0.0012	dead	dead	dead	dead	dead
21	EP39	T4	2	0.001	0.0013	0.0021	0.0017	0.001	dead
22	EP39	T4	2	0.0014	0.0022	0.0034	dead	dead	dead
23	EP39	T4	2	0.0005	0.0012	0.0013	0.0035	0.0034	0.0081
24	EP39	T4	2	0.001	0.001	0.0018	0.0028	0.0026	0.0066
25	EP39	T4	2	0.0006	0	0.0015	0.0033	0.0026	0.0074
26	EP39	T4	2	0.0009	dead	dead	dead	dead	dead
27	EP39	T4	2	0.0008	dead	dead	dead	dead	dead
28	EP39	T4	2	0.001	0.001	dead	dead	dead	dead
29	EP39	T4	2	0.001	0.0016	0.002	0.0027	0.0021	0.0047
30	EP39	T4	2	0.0011	dead	dead	dead	dead	dead
31	EP39	T4	2	0.0009	dead	dead	dead	dead	dead
32	EP39	T4	2	0.0011	0.0014	0.0027	0.0046	0.0049	0.0045
33	EP39	T4	2	0.0007	0.0012	0.002	0.0035	0.0078	0.0104
34	EP39	T4	2	0.0009	0.001	0.0023	0.0025	0.0038	0.0075
35	EP39	T4	2	0.0015	0.0021	0.0033	0.0038	0.0063	0.0072
36	EP39	T4	2	0.0009	dead	dead	dead	dead	dead
37	EP39	T4	2	0.001	0.0007	0.0013	dead	dead	dead
38	EP39	T4	2	0.0011	0.0013	0.0033	0.0046	0.0041	0.0062
39	EP39	T4	2	0.0006	dead	dead	dead	dead	dead
40	EP39	T4	2	0.0011	dead	dead	dead	dead	dead
21	EP42	T4	2	0.0011	0.0011	0.001	0.0031	0.0043	0.0049
22	EP42	T4	2	0.001	0.0019	0.0026	0.0049	0.0093	0.0129
23	EP42	T4	2	0.001	0.001	0.0027	0.0026	0.0021	0.0017
24	EP42	T4	2	0.0017	0.0042	0.0047	0.0065	0.0096	0.0137
25	EP42	T4	2	0.0009	0.0015	0.0035	0.0048	0.0032	dead
26	EP42	T4	2	0.0017	0.003	0.0032	0.0045	0.0078	0.0099
27	EP42	T4	2	0.0017	0.0025	dead	dead	dead	dead
28	EP42	T4	2	0.0016	0.0022	0.0032	0.0051	0.0085	0.0117
29	EP42	T4	2	0.0009	0.0019	0.0029	0.0059	0.0121	0.0151
30	EP42	T4	2	0.0021	dead	dead	dead	dead	dead
31	EP42	T4	2	0.0017	0.0024	0.0039	0.0059	0.0143	0.0209
32	EP42	T4	2	0.0021	0.0038	0.0036	0.0058	0.007	0.0089
33	EP42	T4	2	0.0008	0.0007	0.001	dead	dead	dead
34	EP42	T4	2	0.0011	0.0017	dead	dead	dead	dead
35	EP42	T4	2	0.001	0.0015	0.0015	0.0024	0.0035	0.0046
36	EP42	T4	2	0.0009	missing	missing	missing	missing	missing
37	EP42	T4	2	0.0006	0.0013	0.0007	dead	dead	dead
38	EP42	T4	2	0.0009	dead	dead	dead	dead	dead
39	EP42	T4	2	0.0009	0	0.0016	0.0029	0.0069	0.0073
40	EP42	T4	2	0.0008	dead	dead	dead	dead	dead
21	EP39	T5	2	0.0011	0.0016	0.0019	0.005	0.0109	0.0158
22	EP39	T5	2	0.0008	dead	dead	dead	dead	dead
23	EP39	T5	2	0.0007	dead	dead	dead	dead	dead
24	EP39	T5	2	0.001	0.0034	0.0094	0.0133	0.0185	0.0233
25	EP39	T5	2	0.0008	0.0042	0.0111	0.0219	0.0348	0.034
26	EP39	T5	2	0.0016	0.0021	0.0058	0.0061	0.0159	0.0192
27	EP39	T5	2	0.001	0.0041	0.0123	0.0146	0.0274	0.0363
28	EP39	T5	2	0.0012	0.0045	dead	dead	dead	dead
29	EP39	T5	2	0.0013	0.0033	0.004	0.0081	0.015	0.0151
30	EP39	T5	2	0.0013	0.0039	0.0043	0.0083	0.0125	0.0204
31	EP39	T5	2	0.001	0.0034	0.0064	0.009	0.0158	0.0206
32	EP39	T5	2	0.0021	0.0046	0.0064	0.0087	0.0237	0.0244
33	EP39	T5	2	0.0025	0.0025	dead	dead	dead	dead
34	EP39	T5	2	0.0015	0.0033	0.0041	0.0077	0.0203	0.0228
35	EP39	T5	2	0.0011	missing	missing	missing	missing	missing
36	EP39	T5	2	0.0009	0.0016	0.0023	0.0033	0.0033	0.0076
37	EP39	T5	2	0.0014	0.002	0.0026	0.0054	0.0119	0.0096
38	EP39	T5	2	0.0009	dead	dead	dead	dead	dead
39	EP39	T5	2	0.0014	0.002	0.0054	0.0085	0.0189	0.0269
40	EP39	T5	2	0.0009	0.0032	0.0057	0.011	0.0111	0.0183
21	EP42	T5	2	0.0019	0.0069	0.011	0.0146	0.0228	0.0414
22	EP42	T5	2	0.0026	0.0054	0.0094	0.0091	0.021	0.0253
23	EP42	T5	2	0.0017	0.0034	dead	dead	dead	dead
24	EP42	T5	2	0.0022	0.0035	0.0034	dead	dead	dead
25	EP42	T5	2	0.0028	0.0029	0.0048	0.0036	0.0048	0.0056
26	EP42	T5	2	0.0025	dead	dead	dead	dead	dead
27	EP42	T5	2	0.0023	0.0039	0.0054	0.0075	0.0142	0.0287
28	EP42	T5	2	0.0015	0.0038	0.0067	0.0093	0.0165	0.0325
29	EP42	T5	2	0.0054	0.0051	dead	dead	dead	dead
30	EP42	T5	2	0.0019	0.0025	0.0037	0.0041	0.0068	0.0126
31	EP42	T5	2	0.0031	0.0059	0.0112	0.0143	0.0223	0.0418
32	EP42	T5	2	0.0017	0.0019	0.0031	0.0042	0.007	0.0139
33	EP42	T5	2	0.0024	0.0026	dead	dead	dead	dead
34	EP42	T5	2	0.002	dead	dead	dead	dead	dead
35	EP42	T5	2	0.0042	0.0074	0.0116	0.0169	0.0238	0.0331
36	EP42	T5	2	0.0014	0.0026	0.004	0.0038	0.0109	0.016
37	EP42	T5	2	0.0021	0.0041	0.007	0.009	0.0157	0.0286
38	EP42	T5	2	0.0025	dead	dead	dead	dead	dead
39	EP42	T5	2	0.0024	0.0032	0.0047	0.0061	0.0107	0.0181
40	EP42	T5	2	0.0028	0.0079	0.0116	0.0147	0.0194	0.0335
